# Supplementary material for: The Impact of Pine Wood Nematode Infection on the Host Fungal Community
Source: Microorganisms. 2021 Apr 22;9(5):896. doi: 10.3390/microorganisms9050896 (PMC8146488; doi:10.3390/microorganisms9050896)
Supplement: Supplementary file 1 [file microorganisms-09-00896-s001.zip]

Archive with 1 entries (1 files):
- microorganisms-1165692-supplementary.pdf
